# Supplementary material for: Insights into the Mechanism of Pre-mRNA Splicing of Tiny Introns from the Genome of a Giant Ciliate Stentor coeruleus
Source: Int J Mol Sci. 2022 Sep 19;23(18):10973. doi: 10.3390/ijms231810973 (PMC9505925; doi:10.3390/ijms231810973)
Supplement: Supplementary file 1 [file ijms-23-10973-s001.zip]

Archive with 2 entries (2 files):
- ijms-1883101-supplementary-resubmit-1.pdf
- Revised_Table S1.xlsx
