# Supplementary material for: Insights into the Mechanism of Pre-mRNA Splicing of Tiny Introns from the Genome of a Giant Ciliate Stentor coeruleus
Source: Int J Mol Sci. 2022 Sep 19;23(18):10973. doi: 10.3390/ijms231810973 (PMC9505925; doi:10.3390/ijms231810973)
Supplement: Supplementary file 1 [file ijms-23-10973-s001.zip › Revised_Table S1.xlsx]

## Sheet: gProfiler_tthermophila_9-9-2022
source	term_name	term_id	adjusted_p_value	negative_log10_of_adjusted_p_value
GO:MF	catalytic activity	GO:0003824	5E-324	323.306
GO:MF	ion binding	GO:0043167	3.32e-292	291.478
GO:MF	organic cyclic compound binding	GO:0097159	1.39e-253	252.855
GO:MF	heterocyclic compound binding	GO:1901363	1.39e-253	252.855
GO:MF	small molecule binding	GO:0036094	5.28e-182	181.277
GO:MF	nucleoside phosphate binding	GO:1901265	9.21e-176	175.036
GO:MF	nucleotide binding	GO:0000166	9.21e-176	175.036
GO:MF	anion binding	GO:0043168	2.35e-172	171.629
GO:MF	transferase activity	GO:0016740	1.17e-170	169.934
GO:MF	carbohydrate derivative binding	GO:0097367	1.3e-162	161.886
GO:MF	catalytic activity, acting on a protein	GO:0140096	8e-162	161.097
GO:MF	ribonucleotide binding	GO:0032553	2.19e-161	160.659
GO:MF	purine nucleotide binding	GO:0017076	1.01e-159	158.997
GO:MF	purine ribonucleotide binding	GO:0032555	1.5e-159	158.823
GO:MF	purine ribonucleoside triphosphate binding	GO:0035639	5.02e-159	158.299
GO:MF	hydrolase activity	GO:0016787	2.59e-136	135.587
GO:MF	adenyl nucleotide binding	GO:0030554	1.21e-135	134.918
GO:MF	adenyl ribonucleotide binding	GO:0032559	1.77e-135	134.751
GO:MF	ATP binding	GO:0005524	5.61e-135	134.251
GO:MF	transferase activity, transferring phosphorus-containing groups	GO:0016772	4.01e-116	115.397
GO:MF	kinase activity	GO:0016301	1.84e-106	105.735
GO:MF	cation binding	GO:0043169	1.95e-97	96.7097
GO:MF	metal ion binding	GO:0046872	6.99e-96	95.1552
GO:MF	phosphotransferase activity, alcohol group as acceptor	GO:0016773	2.08e-81	80.6815
GO:MF	protein kinase activity	GO:0004672	2.04e-77	76.6911
GO:MF	nucleic acid binding	GO:0003676	1.19e-60	59.9248
GO:MF	transporter activity	GO:0005215	8.89e-51	50.0511
GO:MF	transmembrane transporter activity	GO:0022857	6.19e-47	46.2082
GO:MF	peptidase activity	GO:0008233	1.37e-40	39.8631
GO:MF	transition metal ion binding	GO:0046914	1.01e-37	36.997
GO:MF	ATP-dependent activity	GO:0140657	2.12e-36	35.6739
GO:MF	oxidoreductase activity	GO:0016491	3.04e-32	31.5168
GO:MF	zinc ion binding	GO:0008270	1.08e-31	30.9649
GO:MF	hydrolase activity, acting on acid anhydrides	GO:0016817	3.69e-27	26.4332
GO:MF	hydrolase activity, acting on acid anhydrides, in phosphorus-containing anhydrides	GO:0016818	3.69e-27	26.4332
GO:MF	pyrophosphatase activity	GO:0016462	2.08e-26	25.6815
GO:MF	nucleoside-triphosphatase activity	GO:0017111	2.57e-25	24.5901
GO:MF	hydrolase activity, acting on ester bonds	GO:0016788	1.97e-24	23.705
GO:MF	ion transmembrane transporter activity	GO:0015075	7.48e-22	21.1258
GO:MF	catalytic activity, acting on a nucleic acid	GO:0140640	2.3e-20	19.6382
GO:MF	inorganic molecular entity transmembrane transporter activity	GO:0015318	6e-19	18.222
GO:MF	calcium ion binding	GO:0005509	1.3e-18	17.8854
GO:MF	guanyl nucleotide binding	GO:0019001	1.3e-18	17.8854
GO:MF	guanyl ribonucleotide binding	GO:0032561	1.3e-18	17.8854
GO:MF	protein serine/threonine kinase activity	GO:0004674	1.78e-18	17.7508
GO:MF	GTP binding	GO:0005525	2.83e-18	17.549
GO:MF	active transmembrane transporter activity	GO:0022804	6.13e-18	17.2127
GO:MF	DNA binding	GO:0003677	1.16e-16	15.937
GO:MF	RNA binding	GO:0003723	2.92e-16	15.5347
GO:MF	cysteine-type peptidase activity	GO:0008234	5.46e-15	14.2629
GO:MF	GTPase activity	GO:0003924	5.48e-14	13.2609
GO:MF	primary active transmembrane transporter activity	GO:0015399	1.01e-13	12.994
GO:MF	phosphoric ester hydrolase activity	GO:0042578	1.01e-13	12.994
GO:MF	ATPase-coupled transmembrane transporter activity	GO:0042626	2.97e-13	12.5273
GO:MF	channel activity	GO:0015267	6.4e-13	12.1942
GO:MF	passive transmembrane transporter activity	GO:0022803	6.4e-13	12.1942
GO:MF	endopeptidase activity	GO:0004175	7.45e-13	12.1276
GO:MF	cation transmembrane transporter activity	GO:0008324	1.18e-12	11.9278
GO:MF	inorganic cation transmembrane transporter activity	GO:0022890	5.46e-12	11.2625
GO:MF	ion channel activity	GO:0005216	1.37e-11	10.8637
GO:MF	phosphatase activity	GO:0016791	2.52e-11	10.598
GO:MF	ligase activity	GO:0016874	1.84e-10	9.73532
GO:MF	catalytic activity, acting on RNA	GO:0140098	2.5e-10	9.60273
GO:MF	ATP hydrolysis activity	GO:0016887	5.35e-10	9.27139
GO:MF	hydrolase activity, acting on glycosyl bonds	GO:0016798	7.26e-10	9.13891
GO:MF	ABC-type transporter activity	GO:0140359	3.33e-09	8.47699
GO:MF	acyltransferase activity	GO:0016746	6.13e-09	8.21245
GO:MF	metallopeptidase activity	GO:0008237	1.13e-08	7.94804
GO:MF	structural molecule activity	GO:0005198	1.53e-08	7.81588
GO:MF	cytoskeletal protein binding	GO:0008092	2.41e-08	7.61771
GO:MF	phosphoprotein phosphatase activity	GO:0004721	1.28e-07	6.89168
GO:MF	ubiquitin-like protein transferase activity	GO:0019787	1.74e-07	6.75978
GO:MF	exopeptidase activity	GO:0008238	2.02e-07	6.69385
GO:MF	cytoskeletal motor activity	GO:0003774	3.71e-07	6.43017
GO:MF	helicase activity	GO:0004386	4.32e-07	6.36427
GO:MF	acyltransferase activity, transferring groups other than amino-acyl groups	GO:0016747	5.03e-07	6.29838
GO:MF	ubiquitin-protein transferase activity	GO:0004842	5.85e-07	6.2325
GO:MF	tubulin binding	GO:0015631	5.85e-07	6.2325
GO:MF	translation factor activity, RNA binding	GO:0008135	7.93e-07	6.10076
GO:MF	translation regulator activity, nucleic acid binding	GO:0090079	7.93e-07	6.10076
GO:MF	translation regulator activity	GO:0045182	7.93e-07	6.10076
GO:MF	lipid binding	GO:0008289	1.96909e-06	5.70573
GO:MF	hydrolase activity, hydrolyzing O-glycosyl compounds	GO:0004553	3.10222e-06	5.50833
GO:MF	nuclease activity	GO:0004518	4.19989e-06	5.37676
GO:MF	transferase activity, transferring one-carbon groups	GO:0016741	4.19989e-06	5.37676
GO:MF	methyltransferase activity	GO:0008168	4.88661e-06	5.31099
GO:MF	carboxypeptidase activity	GO:0004180	6.61492e-06	5.17948
GO:MF	structural constituent of ribosome	GO:0003735	6.61492e-06	5.17948
GO:MF	microtubule binding	GO:0008017	6.61492e-06	5.17948
GO:MF	molecular function regulator activity	GO:0098772	7.69611e-06	5.11373
GO:MF	enzyme regulator activity	GO:0030234	2.582e-05	4.58804
GO:MF	catalytic activity, acting on DNA	GO:0140097	3.00352e-05	4.52237
GO:MF	isomerase activity	GO:0016853	4.06403e-05	4.39104
GO:MF	active ion transmembrane transporter activity	GO:0022853	4.06403e-05	4.39104
GO:MF	cation channel activity	GO:0005261	5.49858e-05	4.25975
GO:MF	carbohydrate binding	GO:0030246	0.000136126	3.86606
GO:MF	metalloendopeptidase activity	GO:0004222	0.000158318	3.80047
GO:MF	translation initiation factor activity	GO:0003743	0.000158318	3.80047
GO:MF	microtubule motor activity	GO:0003777	0.000158318	3.80047
GO:MF	nucleotidyltransferase activity	GO:0016779	0.000184123	3.73489
GO:MF	gated channel activity	GO:0022836	0.000184123	3.73489
GO:MF	glycosyltransferase activity	GO:0016757	0.000249026	3.60376
GO:MF	iron ion binding	GO:0005506	0.000289601	3.5382
GO:MF	metal ion transmembrane transporter activity	GO:0046873	0.000289601	3.5382
GO:MF	lyase activity	GO:0016829	0.000289601	3.5382
GO:MF	heme binding	GO:0020037	0.000336781	3.47265
GO:MF	tetrapyrrole binding	GO:0046906	0.000336781	3.47265
GO:MF	phosphotransferase activity, nitrogenous group as acceptor	GO:0016775	0.000529595	3.27606
GO:MF	ubiquitin-like protein peptidase activity	GO:0019783	0.000615829	3.21054
GO:MF	deubiquitinase activity	GO:0101005	0.000615829	3.21054
GO:MF	small molecule sensor activity	GO:0140299	0.000832663	3.07953
GO:MF	phosphorelay sensor kinase activity	GO:0000155	0.000832663	3.07953
GO:MF	cysteine-type deubiquitinase activity	GO:0004843	0.000832663	3.07953
GO:MF	serine hydrolase activity	GO:0017171	0.000832663	3.07953
GO:MF	protein histidine kinase activity	GO:0004673	0.000832663	3.07953
GO:MF	serine-type peptidase activity	GO:0008236	0.000832663	3.07953
GO:MF	oxidoreductase activity, acting on CH-OH group of donors	GO:0016614	0.000968192	3.01404
GO:MF	oxidoreductase activity, acting on paired donors, with incorporation or reduction of molecular oxygen	GO:0016705	0.00112576	2.94855
GO:MF	obsolete ATP hydrolysis activity	GO:0140603	0.00130895	2.88308
GO:MF	oxidoreductase activity, acting on the CH-OH group of donors, NAD or NADP as acceptor	GO:0016616	0.00152192	2.81761
GO:MF	endonuclease activity	GO:0004519	0.00176951	2.75215
GO:MF	monooxygenase activity	GO:0004497	0.00205734	2.68669
GO:MF	phospholipid binding	GO:0005543	0.00323309	2.49038
GO:MF	magnesium ion binding	GO:0000287	0.00375871	2.42496
GO:MF	secondary active transmembrane transporter activity	GO:0015291	0.00436971	2.35955
GO:MF	catalytic activity, acting on a tRNA	GO:0140101	0.00436971	2.35955
GO:MF	xenobiotic transmembrane transporter activity	GO:0042910	0.00507994	2.29414
GO:MF	phosphatidylinositol binding	GO:0035091	0.00798046	2.09797
GO:MF	flavin adenine dinucleotide binding	GO:0050660	0.00798046	2.09797
GO:MF	ATPase-coupled cation transmembrane transporter activity	GO:0019829	0.0145706	1.83652
GO:MF	exonuclease activity	GO:0004527	0.0169364	1.77118
GO:MF	ligase activity, forming carbon-nitrogen bonds	GO:0016879	0.0196859	1.70584
GO:MF	vitamin binding	GO:0019842	0.0196859	1.70584
GO:MF	ATP-dependent activity, acting on DNA	GO:0008094	0.0196859	1.70584
GO:MF	protein tyrosine/serine/threonine phosphatase activity	GO:0008138	0.0228814	1.64052
GO:MF	palmitoyltransferase activity	GO:0016409	0.0265951	1.5752
GO:MF	aspartic-type peptidase activity	GO:0070001	0.0309109	1.50989
GO:MF	aspartic-type endopeptidase activity	GO:0004190	0.0309109	1.50989
GO:MF	hydrolase activity, acting on carbon-nitrogen (but not peptide) bonds	GO:0016810	0.0309109	1.50989
GO:MF	antiporter activity	GO:0015297	0.0359266	1.44458
GO:MF	proton transmembrane transporter activity	GO:0015078	0.0359266	1.44458
GO:BP	metabolic process	GO:0008152	0.000332824	3.47779
GO:BP	organic substance metabolic process	GO:0071704	0.00203711	2.69099
GO:BP	primary metabolic process	GO:0044238	0.00331646	2.47933
GO:BP	cellular metabolic process	GO:0044237	0.00490781	2.30911
GO:BP	nitrogen compound metabolic process	GO:0006807	0.00669274	2.1744
GO:BP	macromolecule metabolic process	GO:0043170	0.0135556	1.86788
GO:BP	organonitrogen compound metabolic process	GO:1901564	0.0282054	1.54967
GO:CC	cellular anatomical entity	GO:0110165	3.30481e-06	5.48085
GO:CC	membrane	GO:0016020	0.0144886	1.83897
GO:CC	intrinsic component of membrane	GO:0031224	0.0311468	1.50659
GO:CC	integral component of membrane	GO:0016021	0.0311468	1.50659
KEGG	Biosynthesis of secondary metabolites	KEGG:01110	0.00335657	2.4741
KEGG	Metabolic pathways	KEGG:01100	0.0187591	1.72679
KEGG	Carbon metabolism	KEGG:01200	0.0467597	1.33013

## Sheet: gProfiler_ptetraurelia_9-9-2022
source	term_name	term_id	adjusted_p_value	negative_log10_of_adjusted_p_value
GO:MF	ion binding	GO:0043167	5E-324	323.306
GO:MF	catalytic activity	GO:0003824	5E-324	323.306
GO:MF	organic cyclic compound binding	GO:0097159	2.28e-303	302.641
GO:MF	heterocyclic compound binding	GO:1901363	6.66e-301	300.176
GO:MF	small molecule binding	GO:0036094	5.86e-191	190.232
GO:MF	catalytic activity, acting on a protein	GO:0140096	9.37e-190	189.028
GO:MF	nucleotide binding	GO:0000166	1.43e-184	183.844
GO:MF	nucleoside phosphate binding	GO:1901265	1.43e-184	183.844
GO:MF	anion binding	GO:0043168	1.18e-173	172.928
GO:MF	carbohydrate derivative binding	GO:0097367	6.27e-166	165.203
GO:MF	transferase activity	GO:0016740	3.66e-165	164.437
GO:MF	ribonucleotide binding	GO:0032553	9.75e-165	164.011
GO:MF	purine nucleotide binding	GO:0017076	3.15e-164	163.501
GO:MF	purine ribonucleotide binding	GO:0032555	6.9e-164	163.161
GO:MF	purine ribonucleoside triphosphate binding	GO:0035639	1.91e-162	161.72
GO:MF	adenyl nucleotide binding	GO:0030554	2.24e-140	139.65
GO:MF	adenyl ribonucleotide binding	GO:0032559	4.31e-140	139.365
GO:MF	ATP binding	GO:0005524	1.03e-138	137.985
GO:MF	cation binding	GO:0043169	8.59e-129	128.066
GO:MF	metal ion binding	GO:0046872	1.61e-127	126.794
GO:MF	transferase activity, transferring phosphorus-containing groups	GO:0016772	6.34e-115	114.198
GO:MF	kinase activity	GO:0016301	2.38e-105	104.624
GO:MF	hydrolase activity	GO:0016787	1.5e-104	103.824
GO:MF	phosphotransferase activity, alcohol group as acceptor	GO:0016773	1.15e-101	100.94
GO:MF	protein kinase activity	GO:0004672	3.05e-96	95.5162
GO:MF	nucleic acid binding	GO:0003676	3.62e-90	89.4416
GO:MF	protein serine/threonine kinase activity	GO:0004674	1.46e-79	78.8358
GO:MF	transition metal ion binding	GO:0046914	2.74e-58	57.5622
GO:MF	zinc ion binding	GO:0008270	6.72e-53	52.1727
GO:MF	transporter activity	GO:0005215	7.05e-41	40.1519
GO:MF	transmembrane transporter activity	GO:0022857	3.82e-40	39.4183
GO:MF	DNA binding	GO:0003677	2.29e-35	34.6404
GO:MF	RNA binding	GO:0003723	1.36e-33	32.8679
GO:MF	hydrolase activity, acting on acid anhydrides	GO:0016817	7.34e-32	31.1344
GO:MF	hydrolase activity, acting on acid anhydrides, in phosphorus-containing anhydrides	GO:0016818	7.34e-32	31.1344
GO:MF	pyrophosphatase activity	GO:0016462	1.99e-31	30.7019
GO:MF	hydrolase activity, acting on ester bonds	GO:0016788	9.91e-31	30.0039
GO:MF	ATP-dependent activity	GO:0140657	2.89e-30	29.5391
GO:MF	nucleoside-triphosphatase activity	GO:0017111	1.23e-29	28.909
GO:MF	ion transmembrane transporter activity	GO:0015075	1.58e-26	25.802
GO:MF	inorganic molecular entity transmembrane transporter activity	GO:0015318	1.38e-24	23.861
GO:MF	calcium ion binding	GO:0005509	2.72e-24	23.5655
GO:MF	peptidase activity	GO:0008233	2.51e-22	21.5998
GO:MF	phosphoric ester hydrolase activity	GO:0042578	1.42e-21	20.8481
GO:MF	structural molecule activity	GO:0005198	1.65e-21	20.7828
GO:MF	oxidoreductase activity	GO:0016491	2.79e-21	20.5542
GO:MF	cation transmembrane transporter activity	GO:0008324	1.86e-19	18.7294
GO:MF	phosphatase activity	GO:0016791	8.33e-19	18.0792
GO:MF	guanyl ribonucleotide binding	GO:0032561	1.76e-18	17.7544
GO:MF	inorganic cation transmembrane transporter activity	GO:0022890	1.76e-18	17.7544
GO:MF	guanyl nucleotide binding	GO:0019001	1.76e-18	17.7544
GO:MF	GTP binding	GO:0005525	1.92e-17	16.7163
GO:MF	molecular function regulator activity	GO:0098772	2.23e-17	16.6514
GO:MF	enzyme regulator activity	GO:0030234	6.83e-17	16.1656
GO:MF	catalytic activity, acting on a nucleic acid	GO:0140640	9.2e-17	16.0361
GO:MF	double-stranded DNA binding	GO:0003690	1.24e-16	15.9066
GO:MF	structural constituent of ribosome	GO:0003735	1.34e-16	15.8742
GO:MF	ubiquitin-like protein transferase activity	GO:0019787	6.87e-16	15.1628
GO:MF	passive transmembrane transporter activity	GO:0022803	7.41e-16	15.1305
GO:MF	channel activity	GO:0015267	7.41e-16	15.1305
GO:MF	phosphoprotein phosphatase activity	GO:0004721	1.25e-15	14.9043
GO:MF	transcription regulator activity	GO:0140110	4.41e-15	14.3554
GO:MF	ubiquitin-protein transferase activity	GO:0004842	5.94e-15	14.2264
GO:MF	ion channel activity	GO:0005216	9.99e-15	14.0006
GO:MF	sequence-specific DNA binding	GO:0043565	2.26e-14	13.646
GO:MF	ATP hydrolysis activity	GO:0016887	4.41e-14	13.356
GO:MF	GTPase activity	GO:0003924	5.11e-14	13.2916
GO:MF	chromatin binding	GO:0003682	3.26e-13	12.487
GO:MF	ligase activity	GO:0016874	3.51e-13	12.4548
GO:MF	DNA-binding transcription factor activity	GO:0003700	5.89e-13	12.2298
GO:MF	cytoskeletal protein binding	GO:0008092	1.43e-12	11.8442
GO:MF	active transmembrane transporter activity	GO:0022804	2.4e-12	11.6194
GO:MF	sequence-specific double-stranded DNA binding	GO:1990837	1.41e-11	10.8494
GO:MF	transcription cis-regulatory region binding	GO:0000976	4.28e-11	10.3687
GO:MF	transcription regulatory region nucleic acid binding	GO:0001067	4.28e-11	10.3687
GO:MF	RNA polymerase II transcription regulatory region sequence-specific DNA binding	GO:0000977	1.12e-10	9.95237
GO:MF	tubulin binding	GO:0015631	1.61e-10	9.79235
GO:MF	endopeptidase activity	GO:0004175	4.2e-10	9.37652
GO:MF	cation channel activity	GO:0005261	4.87e-10	9.31257
GO:MF	cis-regulatory region sequence-specific DNA binding	GO:0000987	4.87e-10	9.31257
GO:MF	ubiquitin-like protein ligase activity	GO:0061659	6.07e-10	9.21666
GO:MF	RNA polymerase II cis-regulatory region sequence-specific DNA binding	GO:0000978	7.03e-10	9.15274
GO:MF	catalytic activity, acting on RNA	GO:0140098	7.57e-10	9.12078
GO:MF	metal ion transmembrane transporter activity	GO:0046873	1.02e-09	8.99295
GO:MF	ubiquitin protein ligase activity	GO:0061630	1.27e-09	8.8971
GO:MF	cysteine-type peptidase activity	GO:0008234	1.36e-09	8.86516
GO:MF	lipid binding	GO:0008289	3.3e-09	8.48195
GO:MF	primary active transmembrane transporter activity	GO:0015399	5.12e-09	8.29045
GO:MF	enzyme binding	GO:0019899	7.96e-09	8.09902
GO:MF	gated channel activity	GO:0022836	1.66e-08	7.78011
GO:MF	calmodulin binding	GO:0005516	2.39e-08	7.62073
GO:MF	DNA-binding transcription factor activity, RNA polymerase II-specific	GO:0000981	5.37e-08	7.27025
GO:MF	cytoskeletal motor activity	GO:0003774	8.33e-08	7.07918
GO:MF	ATPase-coupled transmembrane transporter activity	GO:0042626	8.97e-08	7.04734
GO:MF	acyltransferase activity	GO:0016746	1.29e-07	6.88817
GO:MF	microtubule binding	GO:0008017	1.73e-07	6.76087
GO:MF	active ion transmembrane transporter activity	GO:0022853	4.18e-07	6.37915
GO:MF	kinase regulator activity	GO:0019207	9.34e-07	6.02947
GO:MF	protein kinase regulator activity	GO:0019887	1.00532e-06	5.9977
GO:MF	mRNA binding	GO:0003729	1.16373e-06	5.93415
GO:MF	calmodulin-dependent protein kinase activity	GO:0004683	1.34709e-06	5.8706
GO:MF	microtubule motor activity	GO:0003777	1.67762e-06	5.77531
GO:MF	protein-containing complex binding	GO:0044877	5.8131e-06	5.23559
GO:MF	acyltransferase activity, transferring groups other than amino-acyl groups	GO:0016747	5.8131e-06	5.23559
GO:MF	potassium ion transmembrane transporter activity	GO:0015079	8.37615e-06	5.07696
GO:MF	phospholipid binding	GO:0005543	1.12181e-05	4.95008
GO:MF	protein serine kinase activity	GO:0106310	1.50234e-05	4.82323
GO:MF	voltage-gated channel activity	GO:0022832	2.32799e-05	4.63302
GO:MF	voltage-gated ion channel activity	GO:0005244	2.32799e-05	4.63302
GO:MF	phosphotransferase activity, nitrogenous group as acceptor	GO:0016775	2.89777e-05	4.53794
GO:MF	lyase activity	GO:0016829	3.35307e-05	4.47456
GO:MF	small molecule sensor activity	GO:0140299	5.19439e-05	4.28447
GO:MF	phosphorelay sensor kinase activity	GO:0000155	5.19439e-05	4.28447
GO:MF	protein histidine kinase activity	GO:0004673	5.19439e-05	4.28447
GO:MF	ubiquitin-like protein peptidase activity	GO:0019783	6.95385e-05	4.15777
GO:MF	GTPase regulator activity	GO:0030695	8.65415e-05	4.06278
GO:MF	nucleoside-triphosphatase regulator activity	GO:0060589	8.65415e-05	4.06278
GO:MF	protein serine/threonine phosphatase activity	GO:0004722	9.30866e-05	4.03111
GO:MF	enzyme activator activity	GO:0008047	0.000107698	3.96779
GO:MF	deubiquitinase activity	GO:0101005	0.000115841	3.93614
GO:MF	cysteine-type deubiquitinase activity	GO:0004843	0.000115841	3.93614
GO:MF	potassium channel activity	GO:0005267	0.000179377	3.74623
GO:MF	ligase activity, forming carbon-nitrogen bonds	GO:0016879	0.000192935	3.71459
GO:MF	transferase activity, transferring one-carbon groups	GO:0016741	0.000207517	3.68295
GO:MF	phosphatidylinositol binding	GO:0035091	0.000240067	3.61967
GO:MF	catalytic activity, acting on DNA	GO:0140097	0.000258208	3.58803
GO:MF	metallopeptidase activity	GO:0008237	0.000321269	3.49313
GO:MF	methyltransferase activity	GO:0008168	0.000371643	3.42987
GO:MF	translation regulator activity	GO:0045182	0.000399716	3.39825
GO:MF	isomerase activity	GO:0016853	0.000462378	3.335
GO:MF	voltage-gated cation channel activity	GO:0022843	0.000575244	3.24015
GO:MF	cysteine-type endopeptidase activity	GO:0004197	0.000769661	3.1137
GO:MF	proton transmembrane transporter activity	GO:0015078	0.000827765	3.08209
GO:MF	protein tyrosine/serine/threonine phosphatase activity	GO:0008138	0.000890251	3.05049
GO:MF	helicase activity	GO:0004386	0.00102972	2.98728
GO:MF	nucleotidyltransferase activity	GO:0016779	0.00119101	2.92408
GO:MF	ATPase-coupled cation transmembrane transporter activity	GO:0019829	0.00119101	2.92408
GO:MF	voltage-gated potassium channel activity	GO:0005249	0.00137755	2.86089
GO:MF	exopeptidase activity	GO:0008238	0.00137755	2.86089
GO:MF	nuclease activity	GO:0004518	0.00148149	2.8293
GO:MF	anion transmembrane transporter activity	GO:0008509	0.00213125	2.67137
GO:MF	translation regulator activity, nucleic acid binding	GO:0090079	0.00285068	2.54505
GO:MF	translation factor activity, RNA binding	GO:0008135	0.00285068	2.54505
GO:MF	acid-amino acid ligase activity	GO:0016881	0.00381272	2.41877
GO:MF	tetrapyrrole binding	GO:0046906	0.00410017	2.3872
GO:MF	heme binding	GO:0020037	0.00410017	2.3872
GO:MF	carbohydrate binding	GO:0030246	0.00634109	2.19784
GO:MF	iron ion binding	GO:0005506	0.00681895	2.16628
GO:MF	unfolded protein binding	GO:0051082	0.00847947	2.07163
GO:MF	catalytic activity, acting on a tRNA	GO:0140101	0.00911833	2.04008
GO:MF	cyclin-dependent protein serine/threonine kinase regulator activity	GO:0016538	0.0121922	1.91392
GO:MF	protein tyrosine phosphatase activity	GO:0004725	0.014098	1.85084
GO:MF	S-acyltransferase activity	GO:0016417	0.014098	1.85084
GO:MF	GTPase activator activity	GO:0005096	0.014098	1.85084
GO:MF	flavin adenine dinucleotide binding	GO:0050660	0.0175288	1.75625
GO:MF	ABC-type transporter activity	GO:0140359	0.0188487	1.72472
GO:MF	palmitoyltransferase activity	GO:0016409	0.0202678	1.69319
GO:MF	protein-cysteine S-palmitoyltransferase activity	GO:0019706	0.0202678	1.69319
GO:MF	protein-cysteine S-acyltransferase activity	GO:0019707	0.0202678	1.69319
GO:MF	glycosyltransferase activity	GO:0016757	0.0291348	1.53559
GO:MF	carboxypeptidase activity	GO:0004180	0.0362204	1.44105
GO:MF	secondary active transmembrane transporter activity	GO:0015291	0.0362204	1.44105
GO:MF	amide binding	GO:0033218	0.0362204	1.44105
GO:MF	lipid transporter activity	GO:0005319	0.0373528	1.42768
GO:BP	metabolic process	GO:0008152	6.72e-13	12.1724
GO:BP	organic substance metabolic process	GO:0071704	6.57e-12	11.1823
GO:BP	cellular metabolic process	GO:0044237	1.86e-11	10.7298
GO:BP	primary metabolic process	GO:0044238	2.64e-11	10.5787
GO:BP	nitrogen compound metabolic process	GO:0006807	2.08e-10	9.68273
GO:BP	macromolecule metabolic process	GO:0043170	1.8e-09	8.74433
GO:BP	organonitrogen compound metabolic process	GO:1901564	6.36e-07	6.19685
GO:BP	cellular macromolecule metabolic process	GO:0044260	2.33474e-06	5.63176
GO:BP	protein metabolic process	GO:0019538	3.8174e-06	5.41823
GO:BP	cellular protein metabolic process	GO:0044267	1.1485e-05	4.93987
GO:BP	macromolecule modification	GO:0043412	0.00016119	3.79266
GO:BP	cellular protein modification process	GO:0006464	0.000255427	3.59273
GO:BP	protein modification process	GO:0036211	0.000255427	3.59273
GO:BP	phosphorus metabolic process	GO:0006793	0.0019585	2.70808
GO:BP	phosphate-containing compound metabolic process	GO:0006796	0.00203592	2.69124
GO:BP	cellular nitrogen compound metabolic process	GO:0034641	0.00921343	2.03558
GO:BP	phosphorylation	GO:0016310	0.0206136	1.68585
GO:BP	localization	GO:0051179	0.0257004	1.59006
GO:BP	establishment of localization	GO:0051234	0.0390483	1.4084
GO:BP	transport	GO:0006810	0.0395578	1.40277
GO:BP	protein phosphorylation	GO:0006468	0.0424764	1.37185
GO:BP	biosynthetic process	GO:0009058	0.0468923	1.3289
GO:BP	organic cyclic compound metabolic process	GO:1901360	0.0478065	1.32051
GO:BP	cellular component organization or biogenesis	GO:0071840	0.0497929	1.30283
GO:BP	cellular aromatic compound metabolic process	GO:0006725	0.0498996	1.3019
